# Supplementary material for: Clinical Efficacy of Ruxolitinib in Patients with Myelofibrosis: A Nationwide Population-Based Study in Korea
Source: J Clin Med. 2021 Oct 18;10(20):4774. doi: 10.3390/jcm10204774 (PMC8540308; doi:10.3390/jcm10204774)
Supplement: Supplementary file 1 [file jcm-10-04774-s001.zip]

Archive with 1 entries (1 files):
- jcm-1400406-supplementary.pdf
